# Supplementary material for: Plasmid-Based Generation of Induced Neural Stem Cells from Adult Human Fibroblasts
Source: Front Cell Neurosci. 2016 Oct 24;10:245. doi: 10.3389/fncel.2016.00245 (PMC5075569; doi:10.3389/fncel.2016.00245)
Supplement: Supplementary file 1 [file Table_1.xlsx]

## Sheet: Supplemental table 1
Supplemental table 1:
Composition of culture media
Basic fibroblast medium
Component	Volume
Dulbecco's modified Eagle medium	87	ml
Fetal bovine serum	10	ml
MEM non-essential amino acids	1	ml
GlutaMAX supplement	1	ml
Antibiotic-antimycotic	1	ml
Total volume	100	ml
N2B27-medium
Component	Volume
DMEM/F12 medium	47	ml
Neurobasal medium	47	ml
B-27 supplement	2	ml
N2 supplement	1	ml
MEM non-essential amino acids	1	ml
GlutaMAX supplement	1	ml
Antibiotic-antimycotic	1	ml
Total Volume	100	ml

## Sheet: Supplemental table 2
Supplemental table 2:
Buffers for immunofluorescent stainings
Blocking Buffer	5	%	Normal goat/donkey serum
	0.1	%	Triton X-100
	0.01	%	Sodium azide
	94.89	%	Phosphate buffered saline
Incubation Buffer	1	%	Normal goat/donkey serum
	0.1	%	Triton X-100
	0.01	%	Sodium azide
	98.89	%	Phosphate buffered saline
Washing Buffer	0.1	%	Triton X-100
	99.9	%	Phosphate buffered saline

## Sheet: Supplemental table 3
Supplemental table 3:
Protocol for immunofluorescent stainings
Timing	Temperature	Procedure	Buffer
45 minutes	Room temperature	Blocking of unspecific sites	Blocking buffer
Over night	4°C	Incubation with primary antibody	Incubation buffer
3x 15 minutes	Room temperature	Washing step	Washing buffer
2 hours	Room temperature	Incubation with secondary antibody	Incubation buffer
3x 15 minutes	Room temperature	Washing step	Washing buffer
	Room temperature	Embedding	VECTASHIELD mounting medium with DAPI (Vector Laboratories, USA)

## Sheet: Supplemental table 4
Supplemental table 4:
Antibody list
Primary antibodies
Antigen	Host species	Dilution	Catalog number	Source
Alpha-fetoprotein	Rabbit	1:500	AB46799	Abcam
bIII-tubulin	Rabbit	1:500	MMS-435-P	BioLegend
BRN2	Goat	1:250	SC-6029	Santa Cruz
CHAT	Goat	1:1000	AB44P	Millipore
GABA	Rabbit	1:1000	A2052	Sigma-Aldrich
GALC	Rabbit	1:500	G9152	Sigma-Aldrich
GFAP	Rabbit	1:1000	RBK037	Zytomed Systems
MAP2	Mouse	1:800	MAB378	Millipore
NANOG	Rabbit	1:500	AB80892	Abcam
Nestin	Mouse	1:2000	556309	BD Biosciences
Pan-cytokeratin	Mouse	1:500	SC-8018	Santa Cruz
PAX6	Rabbit	1:250	AB5790	Abcam
Alpha-smooth muscle actin	Goat	1:500	SAB2500963	Sigma-Aldrich
TH	Rabbit	1:500	PRB-515P	BioLegend
VGLUT1	Rabbit	1:1500	AB72311	Abcam
Secondary antibodies
Antigen	Host species	Dilution	Flurochrome	Catalog number	Source
Goat IgG	Donkey	1:800	Alexa 594	A-11058	life technologies
Mouse IgG	Goat	1:800	Alexa 568	A-11031	life technologies
Mouse IgG	Donkey	1:800	Alexa 647	A-31571	life technologies
Rabbit IgG	Donkey	1:1000	Alexa 488	A-21206	life technologies
Rabbit IgG	Goat	1:1000	Alexa 488	A-11008	life technologies

## Sheet: Supplemental table 5
Supplemental table 5:
Primer sequences
Target	Forward primer (5'-3')	Reverse primer (5'-3')
Beta-actin	TGA AGT GTG ACG TGG ACA TC	GGA GGA GCA ATG ATC TTG AT
EBNA1	ATC AGG GCC AAG ACA TAG AGA TG	GCC AAT GCA ACT TGG ACG TT
GAPDH	CGG CTA CTA GCG GTT TTA CG	AAG AAG ATG CGG CTG ACT GT
KLF4 (plasmid specific)	CCA CCT CGC CTT ACA CAT GAA GA	TAG CGT AAA AGG AGC AAC ATA G
LIN28 (plasmid specific)	AGC CAT ATG GTA GCC TCA TGT CCG C	TAG CGT AAA AGG AGC AAC ATA G
L-MYC(plasmid specific)	GGC TGA GAA GAG GAT GGC TAC	TTT GTT TGA CAG GAG CGA CAA T
OCT3/4 (plasmid specific)	CAT TCA AAC TGA GGT AAG GG	TAG CGT AAA AGG AGC AAC ATA G
SOX2 (plasmid specific)	TTC ACA TGT CCC AGC ACT ACC AGA	TTT GTT TGA CAG GAG CGA CAA T
SOX2 (endogenous)	TTC ACA TGT CCC AGC ACT ACC AGA	TAC CGG GTT TTC TCC ATG CT

## Sheet: Supplemental table 6
Supplemental table 6:
Protocol for rtPCR
Step	Temperature (°C)	Time	Cycles
Initial denaturation	95	5 min	1
Denaturation	95	30 s	35
Annealing	55	30 s	35
Extension	72	30 s	35
Final elongation	72	5 min	1

## Sheet: Supplemental table 7
Overview on published integration-free reprogramming protocols of somatic cells to neural stem cells
Reference	Somatic cell source	Species	Type of vector	Reprogramming factors	Small molecules employed	Reprogramming efficiency	Potential of differentiation	Electrophysiological activity demonstrated
Wang, L. et al. (2013) Generation of integration-free neural progenitor cells from cells in human urine. Nat Methods 10, 84-89	Urine cells	Human (1 donor)	oriP/EBNA episomal plasmid vectors	OCT4 (POU5F1), SOX2, SV40LT, KLF4 and microRNA cluster MIR302–367	CHIR99021, PD0325901, A83-01, Thiazovivin and DMH1	0.002	Neurons (GABA and TH), astrocytes, oligodendrocytes	Yes
Lu, J., et al. (2013) Generation of integration-free and region-specific neural progenitors from primate fibroblasts. Cell reports 3, 1580-1591	Fibroblasts	Human (3 donors) and rhesus monkey (1 donor)	Sendai virus (SeV)	OCT4, SOX2, KLF4, MYC	SB431542, CHIR99021, LIF	0,03 -0,08%	Neurons (GABA, TH, ChAT, 5-HT), astrocytes, oligodndrocytes	Yes
Tang, X., et al. (2016). Conversion of adult human peripheral blood mononuclear cells into induced neural stem cell by using episomal vectors. Stem Cell Res. 16, 236–242	Peripheral blood mononuclear cells	Human (1 donor)	oriP/EBNA episomal plasmid vectors	OCT4, SOX2, NANOG, LIN28, c-MYC, KLF-4 and SV40LT	SB431542, CHIR99021, LIF	Not stated	Neurons (VGLUT1, TH), astrocytes, oligodendrocytes	Yes
Kim, S., et al. (2016). Generation of Integration-free Induced Neural Stem Cells from Mouse Fibroblasts. J. Biol. Chem., jbc.M115.713578	Fibroblasts	Embryonic mouse	oriP/EBNA episomal plasmid vectors	Brn4/Pou3f4, Sox2, Klf4, and c-Myc	None	Not stated	Neurons (Tuj1), astrocytes, oligodendrocytes	Yes
Zheng, J., et al. (2016). A combination of small molecules directly reprograms mouse fibroblasts into neural stem cells. Biochem. Biophys. Res. Commun. doi:10.1016/j.bbrc.2016.05.080.	Fibroblasts	Embryonic mouse	None	None	A-83-01, Purmorphamine, Valproic acid and Thiazovivin	Not stated	Neurons (GABA, TH, ChAT), astrocytes, oligodndrocytes	Yes
